# Supplementary material for: Polygenic risk of ischemic stroke is associated with cognitive ability
Source: Neurology. 2016 Feb 16;86(7):611–8. doi: 10.1212/WNL.0000000000002306 (PMC4762420; doi:10.1212/WNL.0000000000002306)
Supplement: Data Supplement [file supp_WNL.0000000000002306_Tables_e-6-8.xlsx]

## Sheet: Table e-6 LBC1936
										Correlations
		score_IS_0.8	score_IS_0.5	score_IS_0.1	score_IS_0.05	score_IS_0.01	score_SVD_0.8	score_SVD_0.5	score_SVD_0.1	score_SVD_0.05	score_SVD_0.01	score_CE_0.8	score_CE_0.5	score_CE_0.1	score_CE_0.05	score_CE_0.01	score_LVD_0.8	score_LVD_0.5	score_LVD_0.1	score_LVD_0.05	score_LVD_0.01
score_IS_0.8	Pearson Correlation	1	.977**	.749**	.610**	.355**	.456**	.453**	.371**	.317**	.157**	.471**	.455**	.387**	.326**	.188**	.457**	.455**	.361**	.332**	.206**
	Sig. (2-tailed)		0	0	0	0	0	0	0	0	0	0	0	0	0	0	0	0	0	0	0
	N	1005	1005	1005	1005	1005	1005	1005	1005	1005	1005	1005	1005	1005	1005	1005	1005	1005	1005	1005	1005
score_IS_0.5	Pearson Correlation	.977**	1	.764**	.624**	.365**	.443**	.439**	.370**	.314**	.162**	.461**	.446**	.385**	.323**	.188**	.446**	.446**	.355**	.322**	.201**
	Sig. (2-tailed)	0		0	0	0	0	0	0	0	0	0	0	0	0	0	0	0	0	0	0
	N	1005	1005	1005	1005	1005	1005	1005	1005	1005	1005	1005	1005	1005	1005	1005	1005	1005	1005	1005	1005
score_IS_0.1	Pearson Correlation	.749**	.764**	1	.822**	.504**	.323**	.330**	.290**	.234**	.144**	.341**	.354**	.328**	.292**	.160**	.357**	.354**	.294**	.278**	.182**
	Sig. (2-tailed)	0	0		0	0	0	0	0	0	0	0	0	0	0	0	0	0	0	0	0
	N	1005	1005	1005	1005	1005	1005	1005	1005	1005	1005	1005	1005	1005	1005	1005	1005	1005	1005	1005	1005
score_IS_0.05	Pearson Correlation	.610**	.624**	.822**	1	.624**	.259**	.273**	.240**	.199**	.148**	.265**	.278**	.287**	.260**	.152**	.277**	.278**	.255**	.255**	.184**
	Sig. (2-tailed)	0	0	0		0	0	0	0	0	0	0	0	0	0	0	0	0	0	0	0
	N	1005	1005	1005	1005	1005	1005	1005	1005	1005	1005	1005	1005	1005	1005	1005	1005	1005	1005	1005	1005
score_IS_0.01	Pearson Correlation	.355**	.365**	.504**	.624**	1	.174**	.185**	.178**	.147**	.134**	.149**	.178**	.165**	.157**	.117**	.174**	.178**	.171**	.191**	.135**
	Sig. (2-tailed)	0	0	0	0		0	0	0	0	0	0	0	0	0	0	0	0	0	0	0
	N	1005	1005	1005	1005	1005	1005	1005	1005	1005	1005	1005	1005	1005	1005	1005	1005	1005	1005	1005	1005
score_SVD_0.8	Pearson Correlation	.456**	.443**	.323**	.259**	.174**	1	.976**	.733**	.622**	.372**	.147**	.151**	.133**	.079*	0.022	.154**	.151**	.130**	.114**	.080*
	Sig. (2-tailed)	0	0	0	0	0		0	0	0	0	0	0	0	0.012	0.485	0	0	0	0	0.011
	N	1005	1005	1005	1005	1005	1005	1005	1005	1005	1005	1005	1005	1005	1005	1005	1005	1005	1005	1005	1005
score_SVD_0.5	Pearson Correlation	.453**	.439**	.330**	.273**	.185**	.976**	1	.749**	.634**	.375**	.151**	.145**	.134**	.074*	0.006	.148**	.145**	.119**	.099**	.082**
	Sig. (2-tailed)	0	0	0	0	0	0		0	0	0	0	0	0	0.019	0.846	0	0	0	0.002	0.009
	N	1005	1005	1005	1005	1005	1005	1005	1005	1005	1005	1005	1005	1005	1005	1005	1005	1005	1005	1005	1005
score_SVD_0.1	Pearson Correlation	.371**	.370**	.290**	.240**	.178**	.733**	.749**	1	.837**	.496**	.110**	.105**	.102**	.066*	0.002	.107**	.105**	.068*	.087**	0.053
	Sig. (2-tailed)	0	0	0	0	0	0	0		0	0	0	0.001	0.001	0.036	0.94	0.001	0.001	0.032	0.006	0.095
	N	1005	1005	1005	1005	1005	1005	1005	1005	1005	1005	1005	1005	1005	1005	1005	1005	1005	1005	1005	1005
score_SVD_0.05	Pearson Correlation	.317**	.314**	.234**	.199**	.147**	.622**	.634**	.837**	1	.586**	.104**	.072*	.107**	.084**	0.024	.068*	.072*	0.034	0.04	0.053
	Sig. (2-tailed)	0	0	0	0	0	0	0	0		0	0.001	0.023	0.001	0.008	0.442	0.031	0.023	0.283	0.201	0.092
	N	1005	1005	1005	1005	1005	1005	1005	1005	1005	1005	1005	1005	1005	1005	1005	1005	1005	1005	1005	1005
score_SVD_0.01	Pearson Correlation	.157**	.162**	.144**	.148**	.134**	.372**	.375**	.496**	.586**	1	0.054	-0.023	0.041	0.023	0.002	-0.026	-0.023	-0.008	0	0.038
	Sig. (2-tailed)	0	0	0	0	0	0	0	0	0		0.088	0.458	0.199	0.475	0.943	0.409	0.458	0.806	0.993	0.225
	N	1005	1005	1005	1005	1005	1005	1005	1005	1005	1005	1005	1005	1005	1005	1005	1005	1005	1005	1005	1005
score_CE_0.8	Pearson Correlation	.471**	.461**	.341**	.265**	.149**	.147**	.151**	.110**	.104**	0.054	1	.186**	.736**	.613**	.300**	.187**	.186**	.158**	.124**	.092**
	Sig. (2-tailed)	0	0	0	0	0	0	0	0	0.001	0.088		0	0	0	0	0	0	0	0	0.004
	N	1005	1005	1005	1005	1005	1005	1005	1005	1005	1005	1005	1005	1005	1005	1005	1005	1005	1005	1005	1005
score_CE_0.5	Pearson Correlation	.455**	.446**	.354**	.278**	.178**	.151**	.145**	.105**	.072*	-0.023	.186**	1	.166**	.142**	.066*	.977**	1.000**	.769**	.631**	.386**
	Sig. (2-tailed)	0	0	0	0	0	0	0	0.001	0.023	0.458	0		0	0	0.037	0	0	0	0	0
	N	1005	1005	1005	1005	1005	1005	1005	1005	1005	1005	1005	1005	1005	1005	1005	1005	1005	1005	1005	1005
score_CE_0.1	Pearson Correlation	.387**	.385**	.328**	.287**	.165**	.133**	.134**	.102**	.107**	0.041	.736**	.166**	1	.842**	.450**	.165**	.166**	.154**	.164**	.112**
	Sig. (2-tailed)	0	0	0	0	0	0	0	0.001	0.001	0.199	0	0		0	0	0	0	0	0	0
	N	1005	1005	1005	1005	1005	1005	1005	1005	1005	1005	1005	1005	1005	1005	1005	1005	1005	1005	1005	1005
score_CE_0.05	Pearson Correlation	.326**	.323**	.292**	.260**	.157**	.079*	.074*	.066*	.084**	0.023	.613**	.142**	.842**	1	.576**	.142**	.142**	.133**	.159**	.089**
	Sig. (2-tailed)	0	0	0	0	0	0.012	0.019	0.036	0.008	0.475	0	0	0		0	0	0	0	0	0.005
	N	1005	1005	1005	1005	1005	1005	1005	1005	1005	1005	1005	1005	1005	1005	1005	1005	1005	1005	1005	1005
score_CE_0.01	Pearson Correlation	.188**	.188**	.160**	.152**	.117**	0.022	0.006	0.002	0.024	0.002	.300**	.066*	.450**	.576**	1	.063*	.066*	0.056	.084**	0.036
	Sig. (2-tailed)	0	0	0	0	0	0.485	0.846	0.94	0.442	0.943	0	0.037	0	0		0.045	0.037	0.076	0.008	0.256
	N	1005	1005	1005	1005	1005	1005	1005	1005	1005	1005	1005	1005	1005	1005	1005	1005	1005	1005	1005	1005
score_LVD_0.8	Pearson Correlation	.457**	.446**	.357**	.277**	.174**	.154**	.148**	.107**	.068*	-0.026	.187**	.977**	.165**	.142**	.063*	1	.977**	.752**	.619**	.375**
	Sig. (2-tailed)	0	0	0	0	0	0	0	0.001	0.031	0.409	0	0	0	0	0.045		0	0	0	0
	N	1005	1005	1005	1005	1005	1005	1005	1005	1005	1005	1005	1005	1005	1005	1005	1005	1005	1005	1005	1005
score_LVD_0.5	Pearson Correlation	.455**	.446**	.354**	.278**	.178**	.151**	.145**	.105**	.072*	-0.023	.186**	1.000**	.166**	.142**	.066*	.977**	1	.769**	.631**	.386**
	Sig. (2-tailed)	0	0	0	0	0	0	0	0.001	0.023	0.458	0	0	0	0	0.037	0		0	0	0
	N	1005	1005	1005	1005	1005	1005	1005	1005	1005	1005	1005	1005	1005	1005	1005	1005	1005	1005	1005	1005
score_LVD_0.1	Pearson Correlation	.361**	.355**	.294**	.255**	.171**	.130**	.119**	.068*	0.034	-0.008	.158**	.769**	.154**	.133**	0.056	.752**	.769**	1	.827**	.552**
	Sig. (2-tailed)	0	0	0	0	0	0	0	0.032	0.283	0.806	0	0	0	0	0.076	0	0		0	0
	N	1005	1005	1005	1005	1005	1005	1005	1005	1005	1005	1005	1005	1005	1005	1005	1005	1005	1005	1005	1005
score_LVD_0.05	Pearson Correlation	.332**	.322**	.278**	.255**	.191**	.114**	.099**	.087**	0.04	0	.124**	.631**	.164**	.159**	.084**	.619**	.631**	.827**	1	.619**
	Sig. (2-tailed)	0	0	0	0	0	0	0.002	0.006	0.201	0.993	0	0	0	0	0.008	0	0	0		0
	N	1005	1005	1005	1005	1005	1005	1005	1005	1005	1005	1005	1005	1005	1005	1005	1005	1005	1005	1005	1005
score_LVD_0.01	Pearson Correlation	.206**	.201**	.182**	.184**	.135**	.080*	.082**	0.053	0.053	0.038	.092**	.386**	.112**	.089**	0.036	.375**	.386**	.552**	.619**	1
	Sig. (2-tailed)	0	0	0	0	0	0.011	0.009	0.095	0.092	0.225	0.004	0	0	0.005	0.256	0	0	0	0
	N	1005	1005	1005	1005	1005	1005	1005	1005	1005	1005	1005	1005	1005	1005	1005	1005	1005	1005	1005	1005
**. Correlation is significant at the 0.01 level (2-tailed).
*. Correlation is significant at the 0.05 level (2-tailed).

## Sheet: Table e-7 LBC1921
										Correlations
		score_IS_0.8	score_IS_0.5	score_IS_0.1	score_IS_0.05	score_IS_0.01	score_SVD_0.8	score_SVD_0.5	score_SVD_0.1	score_SVD_0.05	score_SVD_0.01	score_CE_0.8	score_CE_0.5	score_CE_0.1	score_CE_0.05	score_CE_0.01	score_LVD_0.8	score_LVD_0.5	score_LVD_0.1	score_LVD_0.05	score_LVD_0.01
score_IS_0.8	Pearson Correlation	1	.978**	.760**	.608**	.367**	.405**	.388**	.279**	.208**	0.062	.441**	.438**	.389**	.330**	.172**	.484**	.458**	.362**	.298**	.229**
	Sig. (2-tailed)		0	0	0	0	0	0	0	0	0.159	0	0	0	0	0	0	0	0	0	0
	N	517	517	517	517	515	517	517	517	517	517	517	517	517	517	517	517	517	517	517	516
score_IS_0.5	Pearson Correlation	.978**	1	.779**	.623**	.383**	.406**	.389**	.286**	.222**	0.067	.438**	.438**	.386**	.325**	.165**	.454**	.430**	.340**	.280**	.225**
	Sig. (2-tailed)	0		0	0	0	0	0	0	0	0.127	0	0	0	0	0	0	0	0	0	0
	N	517	517	517	517	515	517	517	517	517	517	517	517	517	517	517	517	517	517	517	516
score_IS_0.1	Pearson Correlation	.760**	.779**	1	.834**	.566**	.345**	.336**	.263**	.221**	.089*	.377**	.383**	.356**	.308**	.154**	.374**	.351**	.257**	.230**	.199**
	Sig. (2-tailed)	0	0		0	0	0	0	0	0	0.043	0	0	0	0	0	0	0	0	0	0
	N	517	517	517	517	515	517	517	517	517	517	517	517	517	517	517	517	517	517	517	516
score_IS_0.05	Pearson Correlation	.608**	.623**	.834**	1	.652**	.260**	.250**	.214**	.184**	0.066	.306**	.309**	.318**	.271**	.122**	.338**	.313**	.232**	.227**	.168**
	Sig. (2-tailed)	0	0	0		0	0	0	0	0	0.137	0	0	0	0	0.006	0	0	0	0	0
	N	517	517	517	517	515	517	517	517	517	517	517	517	517	517	517	517	517	517	517	516
score_IS_0.01	Pearson Correlation	.367**	.383**	.566**	.652**	1	.183**	.177**	.176**	.180**	0.076	.230**	.230**	.232**	.210**	.136**	.165**	.163**	.126**	.127**	.093*
	Sig. (2-tailed)	0	0	0	0		0	0	0	0	0.085	0	0	0	0	0.002	0	0	0.004	0.004	0.036
	N	515	515	515	515	515	515	515	515	515	515	515	515	515	515	515	515	515	515	515	515
score_SVD_0.8	Pearson Correlation	.405**	.406**	.345**	.260**	.183**	1	.976**	.735**	.598**	.343**	.091*	0.085	0.067	0.066	0.084	.091*	0.081	0.057	0.026	0.048
	Sig. (2-tailed)	0	0	0	0	0		0	0	0	0	0.038	0.054	0.127	0.134	0.056	0.039	0.067	0.194	0.562	0.272
	N	517	517	517	517	515	517	517	517	517	517	517	517	517	517	517	517	517	517	517	516
score_SVD_0.5	Pearson Correlation	.388**	.389**	.336**	.250**	.177**	.976**	1	.751**	.612**	.349**	.088*	0.083	0.077	0.074	.087*	0.071	0.061	0.033	0.009	0.042
	Sig. (2-tailed)	0	0	0	0	0	0		0	0	0	0.046	0.06	0.081	0.092	0.049	0.107	0.166	0.455	0.831	0.346
	N	517	517	517	517	515	517	517	517	517	517	517	517	517	517	517	517	517	517	517	516
score_SVD_0.1	Pearson Correlation	.279**	.286**	.263**	.214**	.176**	.735**	.751**	1	.828**	.501**	0.068	0.066	0.05	0.045	0.059	0.075	0.071	0.032	0.019	0.061
	Sig. (2-tailed)	0	0	0	0	0	0	0		0	0	0.125	0.136	0.253	0.31	0.182	0.088	0.107	0.464	0.669	0.164
	N	517	517	517	517	515	517	517	517	517	517	517	517	517	517	517	517	517	517	517	516
score_SVD_0.05	Pearson Correlation	.208**	.222**	.221**	.184**	.180**	.598**	.612**	.828**	1	.607**	0.035	0.031	0.05	0.022	0.042	0.031	0.03	-0.004	-0.022	0.036
	Sig. (2-tailed)	0	0	0	0	0	0	0	0		0	0.426	0.476	0.26	0.616	0.346	0.482	0.491	0.932	0.61	0.412
	N	517	517	517	517	515	517	517	517	517	517	517	517	517	517	517	517	517	517	517	516
score_SVD_0.01	Pearson Correlation	0.062	0.067	.089*	0.066	0.076	.343**	.349**	.501**	.607**	1	0.022	0.017	0.022	-0.009	0.065	-0.083	-0.085	-0.074	-.101*	-0.055
	Sig. (2-tailed)	0.159	0.127	0.043	0.137	0.085	0	0	0	0		0.611	0.695	0.616	0.838	0.143	0.06	0.054	0.092	0.021	0.21
	N	517	517	517	517	515	517	517	517	517	517	517	517	517	517	517	517	517	517	517	516
score_CE_0.8	Pearson Correlation	.441**	.438**	.377**	.306**	.230**	.091*	.088*	0.068	0.035	0.022	1	.979**	.780**	.670**	.371**	.208**	.192**	.155**	.163**	.107*
	Sig. (2-tailed)	0	0	0	0	0	0.038	0.046	0.125	0.426	0.611		0	0	0	0	0	0	0	0	0.015
	N	517	517	517	517	515	517	517	517	517	517	517	517	517	517	517	517	517	517	517	516
score_CE_0.5	Pearson Correlation	.438**	.438**	.383**	.309**	.230**	0.085	0.083	0.066	0.031	0.017	.979**	1	.800**	.688**	.389**	.205**	.185**	.152**	.168**	.118**
	Sig. (2-tailed)	0	0	0	0	0	0.054	0.06	0.136	0.476	0.695	0		0	0	0	0	0	0.001	0	0.007
	N	517	517	517	517	515	517	517	517	517	517	517	517	517	517	517	517	517	517	517	516
score_CE_0.1	Pearson Correlation	.389**	.386**	.356**	.318**	.232**	0.067	0.077	0.05	0.05	0.022	.780**	.800**	1	.851**	.498**	.109*	.088*	0.058	0.08	0.037
	Sig. (2-tailed)	0	0	0	0	0	0.127	0.081	0.253	0.26	0.616	0	0		0	0	0.013	0.047	0.189	0.07	0.401
	N	517	517	517	517	515	517	517	517	517	517	517	517	517	517	517	517	517	517	517	516
score_CE_0.05	Pearson Correlation	.330**	.325**	.308**	.271**	.210**	0.066	0.074	0.045	0.022	-0.009	.670**	.688**	.851**	1	.613**	0.068	0.048	0.028	0.039	0.034
	Sig. (2-tailed)	0	0	0	0	0	0.134	0.092	0.31	0.616	0.838	0	0	0		0	0.123	0.279	0.531	0.38	0.437
	N	517	517	517	517	515	517	517	517	517	517	517	517	517	517	517	517	517	517	517	516
score_CE_0.01	Pearson Correlation	.172**	.165**	.154**	.122**	.136**	0.084	.087*	0.059	0.042	0.065	.371**	.389**	.498**	.613**	1	0.02	0.019	-0.004	0.014	0.045
	Sig. (2-tailed)	0	0	0	0.006	0.002	0.056	0.049	0.182	0.346	0.143	0	0	0	0		0.65	0.661	0.926	0.759	0.31
	N	517	517	517	517	515	517	517	517	517	517	517	517	517	517	517	517	517	517	517	516
score_LVD_0.8	Pearson Correlation	.484**	.454**	.374**	.338**	.165**	.091*	0.071	0.075	0.031	-0.083	.208**	.205**	.109*	0.068	0.02	1	.976**	.763**	.659**	.387**
	Sig. (2-tailed)	0	0	0	0	0	0.039	0.107	0.088	0.482	0.06	0	0	0.013	0.123	0.65		0	0	0	0
	N	517	517	517	517	515	517	517	517	517	517	517	517	517	517	517	517	517	517	517	516
score_LVD_0.5	Pearson Correlation	.458**	.430**	.351**	.313**	.163**	0.081	0.061	0.071	0.03	-0.085	.192**	.185**	.088*	0.048	0.019	.976**	1	.788**	.682**	.400**
	Sig. (2-tailed)	0	0	0	0	0	0.067	0.166	0.107	0.491	0.054	0	0	0.047	0.279	0.661	0		0	0	0
	N	517	517	517	517	515	517	517	517	517	517	517	517	517	517	517	517	517	517	517	516
score_LVD_0.1	Pearson Correlation	.362**	.340**	.257**	.232**	.126**	0.057	0.033	0.032	-0.004	-0.074	.155**	.152**	0.058	0.028	-0.004	.763**	.788**	1	.855**	.513**
	Sig. (2-tailed)	0	0	0	0	0.004	0.194	0.455	0.464	0.932	0.092	0	0.001	0.189	0.531	0.926	0	0		0	0
	N	517	517	517	517	515	517	517	517	517	517	517	517	517	517	517	517	517	517	517	516
score_LVD_0.05	Pearson Correlation	.298**	.280**	.230**	.227**	.127**	0.026	0.009	0.019	-0.022	-.101*	.163**	.168**	0.08	0.039	0.014	.659**	.682**	.855**	1	.606**
	Sig. (2-tailed)	0	0	0	0	0.004	0.562	0.831	0.669	0.61	0.021	0	0	0.07	0.38	0.759	0	0	0		0
	N	517	517	517	517	515	517	517	517	517	517	517	517	517	517	517	517	517	517	517	516
score_LVD_0.01	Pearson Correlation	.229**	.225**	.199**	.168**	.093*	0.048	0.042	0.061	0.036	-0.055	.107*	.118**	0.037	0.034	0.045	.387**	.400**	.513**	.606**	1
	Sig. (2-tailed)	0	0	0	0	0.036	0.272	0.346	0.164	0.412	0.21	0.015	0.007	0.401	0.437	0.31	0	0	0	0
	N	516	516	516	516	515	516	516	516	516	516	516	516	516	516	516	516	516	516	516	516
**. Correlation is significant at the 0.01 level (2-tailed).
*. Correlation is significant at the 0.05 level (2-tailed).

## Sheet: Table e-8 GS
										Correlations
		SCORE_IS_0.8	SCORE_IS_0.5	SCORE_IS_0.1	SCORE_IS_0.05	SCORE_IS_0.01	SCORE_SVD_0.8	SCORE_SVD_0.5	SCORE_SVD_0.1	SCORE_SVD_0.05	SCORE_SVD_0.01	SCORE_CE_0.8	SCORE_CE_0.5	SCORE_CE_0.1	SCORE_CE_0.05	SCORE_CE_0.01	SCORE_LVD_0.8	SCORE_LVD_0.5	SCORE_LVD_0.1	SCORE_LVD_0.05	SCORE_LVD_0.01
SCORE_IS_0.8	Pearson Correlation	1	.979**	.762**	.637**	.371**	.449**	.440**	.339**	.284**	.171**	.474**	.459**	.346**	.281**	.173**	.474**	.457**	.342**	.299**	.172**
	Sig. (2-tailed)		0	0	0	0	0	0	0	0	0	0	0	0	0	0	0	0	0	0	0
	N	6815	6815	6815	6815	6815	6815	6815	6815	6815	6815	6815	6815	6815	6815	6815	6815	6815	6815	6815	6815
SCORE_IS_0.5	Pearson Correlation	.979**	1	.780**	.655**	.383**	.440**	.431**	.332**	.282**	.174**	.468**	.455**	.350**	.286**	.179**	.467**	.451**	.342**	.300**	.172**
	Sig. (2-tailed)	0		0	0	0	0	0	0	0	0	0	0	0	0	0	0	0	0	0	0
	N	6815	6815	6815	6815	6815	6815	6815	6815	6815	6815	6815	6815	6815	6815	6815	6815	6815	6815	6815	6815
SCORE_IS_0.1	Pearson Correlation	.762**	.780**	1	.841**	.512**	.346**	.340**	.277**	.239**	.160**	.367**	.360**	.300**	.254**	.169**	.369**	.358**	.291**	.267**	.176**
	Sig. (2-tailed)	0	0		0	0	0	0	0	0	0	0	0	0	0	0	0	0	0	0	0
	N	6815	6815	6815	6815	6815	6815	6815	6815	6815	6815	6815	6815	6815	6815	6815	6815	6815	6815	6815	6815
SCORE_IS_0.05	Pearson Correlation	.637**	.655**	.841**	1	.613**	.288**	.285**	.243**	.219**	.156**	.303**	.301**	.266**	.237**	.169**	.302**	.293**	.251**	.239**	.159**
	Sig. (2-tailed)	0	0	0		0	0	0	0	0	0	0	0	0	0	0	0	0	0	0	0
	N	6815	6815	6815	6815	6815	6815	6815	6815	6815	6815	6815	6815	6815	6815	6815	6815	6815	6815	6815	6815
SCORE_IS_0.01	Pearson Correlation	.371**	.383**	.512**	.613**	1	.159**	.159**	.142**	.140**	.112**	.165**	.170**	.167**	.155**	.125**	.188**	.184**	.177**	.174**	.121**
	Sig. (2-tailed)	0	0	0	0		0	0	0	0	0	0	0	0	0	0	0	0	0	0	0
	N	6815	6815	6815	6815	6815	6815	6815	6815	6815	6815	6815	6815	6815	6815	6815	6815	6815	6815	6815	6815
SCORE_SVD_0.8	Pearson Correlation	.449**	.440**	.346**	.288**	.159**	1	.977**	.737**	.607**	.355**	.145**	.139**	.100**	.068**	.035**	.162**	.155**	.106**	.098**	.058**
	Sig. (2-tailed)	0	0	0	0	0		0	0	0	0	0	0	0	0	0.003	0	0	0	0	0
	N	6815	6815	6815	6815	6815	6815	6815	6815	6815	6815	6815	6815	6815	6815	6815	6815	6815	6815	6815	6815
SCORE_SVD_0.5	Pearson Correlation	.440**	.431**	.340**	.285**	.159**	.977**	1	.760**	.627**	.367**	.141**	.134**	.094**	.066**	.032**	.158**	.152**	.108**	.099**	.057**
	Sig. (2-tailed)	0	0	0	0	0	0		0	0	0	0	0	0	0	0.009	0	0	0	0	0
	N	6815	6815	6815	6815	6815	6815	6815	6815	6815	6815	6815	6815	6815	6815	6815	6815	6815	6815	6815	6815
SCORE_SVD_0.1	Pearson Correlation	.339**	.332**	.277**	.243**	.142**	.737**	.760**	1	.835**	.500**	.096**	.093**	.058**	.042**	0.009	.127**	.120**	.089**	.073**	.036**
	Sig. (2-tailed)	0	0	0	0	0	0	0		0	0	0	0	0	0.001	0.446	0	0	0	0	0.003
	N	6815	6815	6815	6815	6815	6815	6815	6815	6815	6815	6815	6815	6815	6815	6815	6815	6815	6815	6815	6815
SCORE_SVD_0.05	Pearson Correlation	.284**	.282**	.239**	.219**	.140**	.607**	.627**	.835**	1	.588**	.076**	.072**	.048**	.033**	0.006	.105**	.095**	.076**	.062**	.028*
	Sig. (2-tailed)	0	0	0	0	0	0	0	0		0	0	0	0	0.006	0.631	0	0	0	0	0.02
	N	6815	6815	6815	6815	6815	6815	6815	6815	6815	6815	6815	6815	6815	6815	6815	6815	6815	6815	6815	6815
SCORE_SVD_0.01	Pearson Correlation	.171**	.174**	.160**	.156**	.112**	.355**	.367**	.500**	.588**	1	.047**	.046**	.039**	.035**	0.016	.057**	.049**	.039**	.025*	0.005
	Sig. (2-tailed)	0	0	0	0	0	0	0	0	0		0	0	0.001	0.004	0.193	0	0	0.001	0.038	0.666
	N	6815	6815	6815	6815	6815	6815	6815	6815	6815	6815	6815	6815	6815	6815	6815	6815	6815	6815	6815	6815
SCORE_CE_0.8	Pearson Correlation	.474**	.468**	.367**	.303**	.165**	.145**	.141**	.096**	.076**	.047**	1	.976**	.738**	.618**	.370**	.143**	.133**	.085**	.076**	.046**
	Sig. (2-tailed)	0	0	0	0	0	0	0	0	0	0		0	0	0	0	0	0	0	0	0
	N	6815	6815	6815	6815	6815	6815	6815	6815	6815	6815	6815	6815	6815	6815	6815	6815	6815	6815	6815	6815
SCORE_CE_0.5	Pearson Correlation	.459**	.455**	.360**	.301**	.170**	.139**	.134**	.093**	.072**	.046**	.976**	1	.759**	.635**	.384**	.138**	.130**	.083**	.074**	.045**
	Sig. (2-tailed)	0	0	0	0	0	0	0	0	0	0	0		0	0	0	0	0	0	0	0
	N	6815	6815	6815	6815	6815	6815	6815	6815	6815	6815	6815	6815	6815	6815	6815	6815	6815	6815	6815	6815
SCORE_CE_0.1	Pearson Correlation	.346**	.350**	.300**	.266**	.167**	.100**	.094**	.058**	.048**	.039**	.738**	.759**	1	.831**	.509**	.101**	.096**	.054**	.052**	.034**
	Sig. (2-tailed)	0	0	0	0	0	0	0	0	0	0.001	0	0		0	0	0	0	0	0	0.006
	N	6815	6815	6815	6815	6815	6815	6815	6815	6815	6815	6815	6815	6815	6815	6815	6815	6815	6815	6815	6815
SCORE_CE_0.05	Pearson Correlation	.281**	.286**	.254**	.237**	.155**	.068**	.066**	.042**	.033**	.035**	.618**	.635**	.831**	1	.608**	.077**	.074**	.040**	.036**	.027*
	Sig. (2-tailed)	0	0	0	0	0	0	0	0.001	0.006	0.004	0	0	0		0	0	0	0.001	0.003	0.026
	N	6815	6815	6815	6815	6815	6815	6815	6815	6815	6815	6815	6815	6815	6815	6815	6815	6815	6815	6815	6815
SCORE_CE_0.01	Pearson Correlation	.173**	.179**	.169**	.169**	.125**	.035**	.032**	0.009	0.006	0.016	.370**	.384**	.509**	.608**	1	.058**	.061**	.048**	.047**	.025*
	Sig. (2-tailed)	0	0	0	0	0	0.003	0.009	0.446	0.631	0.193	0	0	0	0		0	0	0	0	0.039
	N	6815	6815	6815	6815	6815	6815	6815	6815	6815	6815	6815	6815	6815	6815	6815	6815	6815	6815	6815	6815
SCORE_LVD_0.8	Pearson Correlation	.474**	.467**	.369**	.302**	.188**	.162**	.158**	.127**	.105**	.057**	.143**	.138**	.101**	.077**	.058**	1	.977**	.748**	.625**	.369**
	Sig. (2-tailed)	0	0	0	0	0	0	0	0	0	0	0	0	0	0	0		0	0	0	0
	N	6815	6815	6815	6815	6815	6815	6815	6815	6815	6815	6815	6815	6815	6815	6815	6815	6815	6815	6815	6815
SCORE_LVD_0.5	Pearson Correlation	.457**	.451**	.358**	.293**	.184**	.155**	.152**	.120**	.095**	.049**	.133**	.130**	.096**	.074**	.061**	.977**	1	.767**	.641**	.381**
	Sig. (2-tailed)	0	0	0	0	0	0	0	0	0	0	0	0	0	0	0	0		0	0	0
	N	6815	6815	6815	6815	6815	6815	6815	6815	6815	6815	6815	6815	6815	6815	6815	6815	6815	6815	6815	6815
SCORE_LVD_0.1	Pearson Correlation	.342**	.342**	.291**	.251**	.177**	.106**	.108**	.089**	.076**	.039**	.085**	.083**	.054**	.040**	.048**	.748**	.767**	1	.839**	.509**
	Sig. (2-tailed)	0	0	0	0	0	0	0	0	0	0.001	0	0	0	0.001	0	0	0		0	0
	N	6815	6815	6815	6815	6815	6815	6815	6815	6815	6815	6815	6815	6815	6815	6815	6815	6815	6815	6815	6815
SCORE_LVD_0.05	Pearson Correlation	.299**	.300**	.267**	.239**	.174**	.098**	.099**	.073**	.062**	.025*	.076**	.074**	.052**	.036**	.047**	.625**	.641**	.839**	1	.602**
	Sig. (2-tailed)	0	0	0	0	0	0	0	0	0	0.038	0	0	0	0.003	0	0	0	0		0
	N	6815	6815	6815	6815	6815	6815	6815	6815	6815	6815	6815	6815	6815	6815	6815	6815	6815	6815	6815	6815
SCORE_LVD_0.01	Pearson Correlation	.172**	.172**	.176**	.159**	.121**	.058**	.057**	.036**	.028*	0.005	.046**	.045**	.034**	.027*	.025*	.369**	.381**	.509**	.602**	1
	Sig. (2-tailed)	0	0	0	0	0	0	0	0.003	0.02	0.666	0	0	0.006	0.026	0.039	0	0	0	0
	N	6815	6815	6815	6815	6815	6815	6815	6815	6815	6815	6815	6815	6815	6815	6815	6815	6815	6815	6815	6815
**. Correlation is significant at the 0.01 level (2-tailed).
*. Correlation is significant at the 0.05 level (2-tailed).
